# Supplementary material for: The genomic landscape of polymorphic human nuclear mitochondrial insertions
Source: Nucleic Acids Res. 2014 Oct 27;42(20):12640–9. doi: 10.1093/nar/gku1038 (PMC4227756; doi:10.1093/nar/gku1038)
Supplement: SUPPLEMENTARY DATA [file supp_gku1038_nar-02529-h-2014-File008.zip]

Archive with 2 entries (2 files):
- ALL.dinumt.phase1.hgdp.final.numts.genotypes.vcf
- ALL.dinumt.phase1.hgdp.final.numts.sites.vcf
